# Supplementary material for: Identification of two functional xyloglucan galactosyltransferase homologs BrMUR3 and BoMUR3 in brassicaceous vegetables
Source: PeerJ. 2020 May 14;8:e9095. doi: 10.7717/peerj.9095 (PMC7231499; doi:10.7717/peerj.9095)
Supplement: Supplemental Information 1 [file peerj-08-9095-s001.xlsx]

## Sheet: Sheet1
Supplementary File1: Primers used in this study.
Type	Primer sequene-F	Primer sequene-R
AtMUR3 orthology genes amplification
Brassica rapa//XM_009103789.2	CGAACGATAGCCATGGTACCaATGACTCCGAGGGTTGCGAT	ACCGGCGCTCAGTTGGAATTCTAGATTACTGTGTCTTATCTCTCTGTT
Brassica oleracea//XM_013742723.1	CGAACGATAGCCATGGTACCaATGACTCCGAGGGTTGCGAT	ACCGGCGCTCAGTTGGAATTCTAGATTACTGCGTCTTATCTCTCTGTT
Raphanus sativus//XM_018584632.1	CGAACGATAGCCATGGTACCaATGACTCCGAGGGTTGCAATG	ACCGGCGCTCAGTTGGAATTCTAGATTACTGTGTCTTATCTCTTTGTTC
Gossypium hirsutum//XM_016854228.1	CGAACGATAGCCATGGTACCaATGAGACGCCGTCCAGKGG	ACCGGCGCTCAGTTGGAATTCTAGATTATGATTGATCTCTCTGCTCGT
Nicotiana tabacum//mRNA_42310_cds	CGAACGATAGCCATGGTACCaATGCTTCCTCCTTACTCAGCC	ACCGGCGCTCAGTTGGAATTCTAGATCAACTGCCCATATCCACGTATT
AtMUR3 background identificaiton
mur3-3-LP	AACTTATCTCTATGAAACTGGAG
mur3-3-RP	TAGGATAACGTGGGATTTTAGG
LBb1.3	ATTTTGCCGATTTCGGAAC
semi-quantitative RT-PCR primers
AtACTIN	ATGGCTGAGGCTGATGATATT	CAGCACCAATCGTGATGACTT
AtMUR3	GTGGGGATACAATATCTCGAGA	TCCCCAAAATCGCATTCTAATAAT
BcMUR3	CAAAGGTTGGGAAGCTGCTG	ACCTTGTCTATGATAGCCTCC
BoMUR3	CAGATCATCGATCAGTGCAC	ACCTTGTCTATTATGGCCTCC
