# Supplementary material for: Identification of two functional xyloglucan galactosyltransferase homologs BrMUR3 and BoMUR3 in brassicaceous vegetables
Source: PeerJ. 2020 May 14;8:e9095. doi: 10.7717/peerj.9095 (PMC7231499; doi:10.7717/peerj.9095)
Supplement: Supplemental Information 6 [file peerj-08-9095-s006.xlsx]

## Sheet: Sheet1
Fig.2C (cm)
Plant NO.	1	2	3	4	5	6
WT	27.57	25.27	24.68	24.84	27.33	26.22
mur3-3	13.16	12.69	12.94	12.75	12.63	12.26
BrMUR3com	24.92	24.49	27.29	27.28	26.49	23.94
BoMUR3com	30.96	27.78	28.84	28.13	30.97	30.53
Fig.2E (mm)
Hypocotyl NO.	1	2	3	4	5	6	7	8	9	10	11	12
WT	15.43	17.57	17.35	15.74	15.47	17.63	17.42	15.86	16.73	16.83	17.22	15.11
mur3-3	7.18	7.97	7.86	8.15	7.31	8.03	7.38	7.87	7.06	7.31	7.24	7.4
#10	13.16	12.71	14.46	14.54	14.58	14.33	12.6	14.34	12.7	13.88	14.6	14.83
#11	12.1	12.62	11.41	12.442	12.01	13.06	11.15	13.05	11.38	12.85	11.74	11.32
#21	17.06	16.8	17.16	15.87	15.18	15.65	15.92	15.83	16.93	14.87	14.84	15.72
#22	16.14	16.73	15.48	17.48	15.51	15.7	17.71	17.83	17.64	17.46	18.5	18.52
